# Supplementary material for: Study on the Densification of Osmium by Experiment and First Principle Calculations
Source: Materials (Basel). 2022 Nov 13;15(22):8011. doi: 10.3390/ma15228011 (PMC9697943; doi:10.3390/ma15228011)
Supplement: Supplementary file 1 [file materials-15-08011-s001.zip]

Archive with 1 entries (1 files):
- materials-1972983-supplementary.pdf
